# Supplementary material for: Application of Bacillus spp. Phosphate-Solubilizing Bacteria Improves Common Bean Production Compared to Conventional Fertilization
Source: Plants (Basel). 2023 Nov 11;12(22):3827. doi: 10.3390/plants12223827 (PMC10675661; doi:10.3390/plants12223827)
Supplement: Supplementary file 1 [file plants-12-03827-s001.zip]

Archive with 1 entries (1 files):
- plants-2619360-supplementary.pdf
